# Supplementary material for: Exploring applications of crowdsourcing to cryo-EM
Source: J Struct Biol. Author manuscript; Available in PMC 2018 Aug 10. (PMC6086358; doi:10.1016/j.jsb.2018.02.006)
Supplement: 1 [file NIHMS976652-supplement-1.zip]

Archive with 2 entries (2 files):
- tableS1.tex
- tableS1.pdf
