# Supplementary material for: Exploring applications of crowdsourcing to cryo-EM
Source: J Struct Biol. Author manuscript; Available in PMC 2018 Aug 10. (PMC6086358; doi:10.1016/j.jsb.2018.02.006)
Supplement: 1 [file NIHMS976652-supplement-1.zip › tableS1.tex]

\documentclass[9t]{article}
\begin{document}
\begin{tabular}{l r r r r r r l}
  \hline
  Dataset & Number of Images & Classifications per Image & Total Number of Classifications & Cost per Classification & Raw Cost & Cost including AMT fees & Time to Completion \\
  \hline
  Initital User Testing \#1 & 200 & 5 & 1000 & \$0.10 & \$100.00 & \$120.00 & 1 week \\
  Initital User Testing \#2 & 200 & 5 & 1000 & \$0.25 & \$250.00 & \$300.00 & 3 days \\
  Initital User Testing \#3 & 200 & 5 & 1000 & \$0.25 & \$250.00 & \$300.00 & 3 days \\
  HIV Trimer & 20 & 5 & 100 & \$0.10 & \$10.00 & \$12.00 & 2 weeks \\
  TRPV2 Ion Channel & 20 & 5 & 100 & \$0.25 & \$25.00 & \$30.00 & $<$ 1 hour \\
  \hline
\end{tabular}
\end{document}
